# Supplementary material for: Dissection of the Genetic Basis of Yield-Related Traits in the Chinese Peanut Mini-Core Collection Through Genome-Wide Association Studies
Source: Front Plant Sci. 2021 May 20;12:637284. doi: 10.3389/fpls.2021.637284 (PMC8174301; doi:10.3389/fpls.2021.637284)
Supplement: Supplementary Table 1 — Summary of the Chinese peanut mini-core collection. [file Table_1.XLSX]

## Sheet: Table S1
Supplemental Table S1.Summary of the Chinese peanut mini-core collection.
Accession ID	Origin	Botanical subspecies	Group
Zh.h0030	Jiangsu,China	ssp. fastigiata	G II
Zh.h0063	Shandong,China	ssp. fastigiata	G II
Zh.h0067	Shandong,China	ssp. fastigiata	G II
Zh.h0078	Shandong,China	ssp. fastigiata	G I
Zh.h0080	Shandong,China	ssp. fastigiata	G II
Zh.h0092	Shanxi,China	ssp. fastigiata	G II
Zh.h0095	Shanxi,China	ssp. fastigiata	G II
Zh.h0125	Anhui,China	ssp. fastigiata	G I
Zh.h0146	Jiangxi,China	ssp. fastigiata	G I
Zh.h0148	Jiangxi,China	ssp. fastigiata	G II
Zh.h0152	Jiangxi,China	ssp. fastigiata	G I
Zh.h0161	Jiangxi,China	ssp. fastigiata	G I
Zh.h0267	Guangdong,China	ssp. fastigiata	G I
Zh.h0277	Guangdong,China	ssp. fastigiata	G I
Zh.h0307	Guangdong,China	ssp. fastigiata	G II
Zh.h0309	Guangdong,China	ssp. fastigiata	G I
Zh.h0312	Guangdong,China	ssp. fastigiata	G I
Zh.h0318	Guangdong,China	ssp. fastigiata	G II
Zh.h0336	Guangdong,China	ssp. fastigiata	G I
Zh.h0364	Guangdong,China	ssp. fastigiata	G I
Zh.h0366	Fujian,China	ssp. fastigiata	G II
Zh.h0372	Fujian,China	ssp. fastigiata	G II
Zh.h0419	Guangxi,China	ssp. fastigiata	G I
Zh.h0423	Guangxi,China	ssp. fastigiata	G II
Zh.h0428	Guangxi,China	ssp. fastigiata	G I
Zh.h0454	Guangxi,China	ssp. fastigiata	G I
Zh.h0497	Yunnan,China	ssp. fastigiata	G I
Zh.h0504	Liaoning,China	ssp. fastigiata	G I
Zh.h0551	Henan,China	ssp. hypogaea	G II
Zh.h0565	Jiangsu,China	ssp. hypogaea	G II
Zh.h0569	Jiangsu,China	ssp. hypogaea	G II
Zh.h0578	Sichuan,China	ssp. hypogaea	G II
Zh.h0582	Sichuan,China	ssp. hypogaea	G II
Zh.h0602	Jiangxi,China	ssp. hypogaea	G II
Zh.h0610	Jiangxi,China	ssp. hypogaea	G II
Zh.h0650	Guangxi,China	ssp. hypogaea	G II
Zh.h0676	Guangxi,China	ssp. hypogaea	G II
Zh.h0682	Beijing,China	ssp. hypogaea	G II
Zh.h0691	Hebei,China	ssp. hypogaea	G II
Zh.h0697	Hebei,China	ssp. hypogaea	G II
Zh.h0726	Hebei,China	ssp. hypogaea	G II
Zh.h0766	Shandong,China	ssp. hypogaea	G II
Zh.h0768	Shandong,China	ssp. hypogaea	G II
Zh.h0781	Shandong,China	ssp. hypogaea	G II
Zh.h0815	Shandong,China	ssp. hypogaea	G II
Zh.h0857	Shandong,China	ssp. hypogaea	G II
Zh.h0883	Shandong,China	ssp. hypogaea	G II
Zh.h0990	Shandong,China	ssp. hypogaea	G II
Zh.h1011	Shandong,China	ssp. hypogaea	G II
Zh.h1024	Shanxi,China	ssp. hypogaea	G II
Zh.h1031	Henan,China	ssp. hypogaea	G II
Zh.h1035	Henan,China	ssp. hypogaea	G II
Zh.h1044	Henan,China	ssp. hypogaea	G II
Zh.h1121	Jiangsu,China	ssp. hypogaea	G II
Zh.h1129	Jiangsu,China	ssp. hypogaea	G II
Zh.h1182	Jiangsu,China	ssp. hypogaea	G II
Zh.h1184	Jiangsu,China	ssp. hypogaea	G II
Zh.h1197	Jiangxi,China	ssp. hypogaea	G II
Zh.h1237	Sichuan,China	ssp. hypogaea	G II
Zh.h1241	Sichuan,China	ssp. hypogaea	G II
Zh.h1250	Hubei,China	ssp. hypogaea	G II
Zh.h1251	Hubei,China	ssp. hypogaea	G II
Zh.h1335	Guangxi,China	ssp. hypogaea	G II
Zh.h1365	Guangxi,China	ssp. hypogaea	G II
Zh.h1394	Shandong,China	Intermediate	G II
Zh.h1398	Shandong,China	Intermediate	G II
Zh.h1416	Hubei,China	Intermediate	G II
Zh.h1425	United States	ssp. hypogaea	G II
Zh.h1452	Zambia	ssp. hypogaea	G II
Zh.h1497	Congo	ssp. fastigiata	G II
Zh.h1498	India	ssp. fastigiata	G II
Zh.h1507	India	ssp. fastigiata	G I
Zh.h1510	India	ssp. fastigiata	G I
Zh.h1519	India	ssp. hypogaea	G II
Zh.h1570	United States	ssp. fastigiata	G I
Zh.h1572	United States	ssp. fastigiata	G I
Zh.h1573	Vietnam	ssp. fastigiata	G I
Zh.h1610	Heilongjiang,China	ssp. fastigiata	Mixed
Zh.h1621	Hebei,China	ssp. fastigiata	G II
Zh.h1623	Hebei,China	ssp. fastigiata	G II
Zh.h1626	Hebei,China	ssp. fastigiata	Mixed
Zh.h1657	Shanxi,China	ssp. fastigiata	G I
Zh.h1684	Henan,China	ssp. fastigiata	G II
Zh.h1686	Henan,China	ssp. fastigiata	G II
Zh.h1714	Sichuan,China	ssp. fastigiata	G II
Zh.h1794	Hubei,China	ssp. fastigiata	G I
Zh.h1828	Zhejiang,China	ssp. fastigiata	G I
Zh.h1837	Hunan,China	ssp. fastigiata	G II
Zh.h1843	Hunan,China	ssp. fastigiata	G II
Zh.h1898	Guangdong,China	ssp. fastigiata	G I
Zh.h1942	Guangdong,China	ssp. fastigiata	G I
Zh.h1996	Guangdong,China	ssp. fastigiata	G I
Zh.h2036	Fujian,China	ssp. fastigiata	G I
Zh.h2100	Guangxi,China	ssp. fastigiata	G I
Zh.h2106	Guangxi,China	ssp. fastigiata	G I
Zh.h2146	Yunnan,China	ssp. fastigiata	G I
Zh.h2153	Guizhou,China	ssp. fastigiata	G I
Zh.h2160	Guizhou,China	ssp. fastigiata	G II
Zh.h2166	Guizhou,China	ssp. fastigiata	G I
Zh.h2175	Liaoning,China	ssp. fastigiata	G I
Zh.h2183	Heilongjiang,China	ssp. fastigiata	Mixed
Zh.h2186	Heilongjiang,China	ssp. fastigiata	Mixed
Zh.h2193	Heilongjiang,China	ssp. fastigiata	Mixed
Zh.h2235	Sichuan,China	ssp. hypogaea	G II
Zh.h2286	Zhejiang,China	ssp. hypogaea	G II
Zh.h2288	Zhejiang,China	ssp. hypogaea	G II
Zh.h2292	Zhejiang,China	ssp. hypogaea	G II
Zh.h2319	Jiangxi,China	ssp. hypogaea	G II
Zh.h2330	Guangxi,China	ssp. hypogaea	G II
Zh.h2339	Guangxi,China	ssp. hypogaea	G II
Zh.h2359	Guangxi,China	ssp. hypogaea	Mixed
Zh.h2374	Guangdong,China	ssp. hypogaea	G II
Zh.h2400	Hebei,China	ssp. hypogaea	G II
Zh.h2452	Shanxi,China	ssp. hypogaea	G II
Zh.h2468	Henan,China	ssp. hypogaea	G II
Zh.h2480	Henan,China	ssp. hypogaea	Mixed
Zh.h2504	Sichuan,China	ssp. hypogaea	G II
Zh.h2506	Sichuan,China	ssp. hypogaea	G II
Zh.h2509	Sichuan,China	ssp. hypogaea	G II
Zh.h2527	Hubei,China	ssp. hypogaea	G II
Zh.h2550	Hubei,China	ssp. hypogaea	G II
Zh.h2574	Anhui,China	ssp. hypogaea	G II
Zh.h2579	Anhui,China	ssp. hypogaea	G II
Zh.h2587	Hunan,China	ssp. hypogaea	G II
Zh.h2614	Guangdong,China	ssp. hypogaea	G II
Zh.h2624	Guangdong,China	ssp. hypogaea	G II
Zh.h2639	Guangdong,China	ssp. hypogaea	G II
Zh.h2644	Guangdong,China	ssp. hypogaea	G II
Zh.h2645	Guangdong,China	ssp. hypogaea	G II
Zh.h2667	Guangdong,China	ssp. hypogaea	G II
Zh.h2669	Guangdong,China	ssp. hypogaea	G II
Zh.h2673	Guangdong,China	ssp. hypogaea	G II
Zh.h2699	Liaoning,China	ssp. hypogaea	G II
Zh.h2707	Liaoning,China	ssp. hypogaea	G II
Zh.h2728	Heilongjiang,China	ssp. hypogaea	Mixed
Zh.h2730	Heilongjiang,China	ssp. hypogaea	Mixed
Zh.h2750	Heilongjiang,China	ssp. hypogaea	Mixed
Zh.h2752	Heilongjiang,China	ssp. hypogaea	Mixed
Zh.h2758	Heilongjiang,China	ssp. hypogaea	Mixed
Zh.h2783	Shandong,China	Intermediate	G II
Zh.h2800	Hubei,China	Intermediate	G II
Zh.h2888	India	ssp. fastigiata	G II
Zh.h2894	India	ssp. fastigiata	Mixed
Zh.h2910	India	ssp. fastigiata	G II
Zh.h2935	India	ssp. hypogaea	G II
Zh.h3022	India	ssp. hypogaea	G II
Zh.h3042	India	ssp. hypogaea	Mixed
Zh.h3061	India	ssp. hypogaea	G I
Zh.h3079	India	ssp. hypogaea	G I
Zh.h3114	India	ssp. hypogaea	G I
Zh.h3115	India	ssp. hypogaea	G I
Zh.h3125	India	ssp. hypogaea	G II
Zh.h3148	Japan	ssp. hypogaea	G II
Zh.h3172	United States	ssp. fastigiata	G I
Zh.h3216	United States	ssp. fastigiata	G I
Zh.h3231	United States	ssp. fastigiata	G I
Zh.h3364	India	ssp. fastigiata	G II
Zh.h3578	Thailand	ssp. fastigiata	G I
Zh.h3600	Thailand	ssp. fastigiata	G II
Zh.h3618	India	ssp. fastigiata	G I
Zh.h3646	United States	ssp. fastigiata	G II
Zh.h3658	India	ssp. fastigiata	Mixed
Zh.h3662	India	ssp. fastigiata	G I
Zh.h3664	India	ssp. fastigiata	G I
Zh.h3686	United States	ssp. fastigiata	G I
Zh.h3689	Thailand	ssp. fastigiata	G I
Zh.h3692	India	ssp. fastigiata	Mixed
Zh.h3731	India	ssp. fastigiata	G I
Zh.h3762	United States	ssp. fastigiata	Mixed
Zh.h3776	United States	ssp. fastigiata	G I
Zh.h3833	India	ssp. fastigiata	G I
Zh.h3890	United States	ssp. hypogaea	G II
Zh.h3901	India	ssp. hypogaea	G II
Zh.h3972	United States	ssp. hypogaea	G II
Zh.h3975	Thailand	ssp. hypogaea	G II
Zh.h4029	India	ssp. hypogaea	G II
Zh.h4036	India	ssp. hypogaea	G II
Zh.h4112	India	ssp. hypogaea	G II
Zh.h4117	India	ssp. hypogaea	G II
Zh.h4127	United States	ssp. hypogaea	Mixed
Zh.h4230	Argentina	ssp. hypogaea	G II
Zh.h4244	India	ssp. fastigiata	G II
Zh.h4254	India	ssp. fastigiata	G II
Zh.h4293	India	ssp. hypogaea	G II
Zh.h4299	India	ssp. fastigiata	Mixed
Zh.h4300	India	ssp. hypogaea	G II
Zh.h4302	India	ssp. fastigiata	G I
Zh.h4307	United States	ssp. fastigiata	G I
Zh.h4318	India	ssp. hypogaea	G II
Zh.h4319	India	ssp. hypogaea	G II
Zh.h4447	Hebei,China	ssp. fastigiata	G II
Zh.h4454	Hebei,China	ssp. fastigiata	Mixed
Zh.h4457	Hebei,China	ssp. fastigiata	G II
Zh.h4486	Shandong,China	ssp. fastigiata	G I
Zh.h4647	Henan,China	ssp. fastigiata	Mixed
Zh.h4702	Anhui,China	ssp. fastigiata	G I
Zh.h4709	Anhui,China	ssp. fastigiata	G I
Zh.h4754	Jiangxi,China	ssp. fastigiata	G I
Zh.h4763	Jiangxi,China	ssp. fastigiata	G I
Zh.h4786	Guangdong,China	ssp. fastigiata	G I
Zh.h4809	Fujian,China	ssp. fastigiata	G I
Zh.h4829	Heilongjiang,China	ssp. fastigiata	Mixed
Zh.h4831	Heilongjiang,China	ssp. fastigiata	Mixed
Zh.h4833	Heilongjiang,China	ssp. fastigiata	G II
Zh.h4846	Hainan,China	ssp. fastigiata	G I
Zh.h4851	Hainan,China	ssp. fastigiata	G II
Zh.h4889	Hainan,China	ssp. fastigiata	G I
Zh.h4898	Hainan,China	ssp. fastigiata	G I
Zh.h4904	Hainan,China	ssp. fastigiata	G I
Zh.h4919	Zhejiang,China	ssp. hypogaea	G I
Zh.h4927	Beijing,China	ssp. hypogaea	Mixed
Zh.h4956	Beijing,China	ssp. hypogaea	Mixed
Zh.h4997	Sichuan,China	ssp. hypogaea	G II
Zh.h5016	Sichuan,China	ssp. hypogaea	G II
Zh.h5044	Anhui,China	ssp. hypogaea	Mixed
Zh.h5057	Anhui,China	ssp. hypogaea	G II
Zh.h5059	Anhui,China	ssp. hypogaea	Mixed
Zh.h5071	Zhejiang,China	ssp. hypogaea	G II
Zh.h5079	Zhejiang,China	ssp. hypogaea	G I
Zh.h5087	Guangdong,China	ssp. hypogaea	G II
Zh.h5098	Guangdong,China	ssp. hypogaea	G II
Zh.h5122	Hainan,China	ssp. hypogaea	G II
Zh.h5151	Beijing,China	Intermediate	Mixed
Zh.h5302	Shandong,China	Intermediate	G II
Zh.h5311	Shandong,China	Intermediate	Mixed
Zh.h5374	Shanxi,China	Intermediate	Mixed
Zh.h5442	Henan,China	Intermediate	G II
Zh.h5530	Shanxi,China	Intermediate	G II
Zh.h5671	United States	ssp. hypogaea	Mixed
Zh.h5693	Korea	ssp. fastigiata	G II
Zh.h5706	Korea	ssp. fastigiata	Mixed
Zh.h5729	India	ssp. hypogaea	G II
Zh.h5733	India	ssp. hypogaea	G II
Zh.h5779	India	ssp. hypogaea	G II
Zh.h5789	India	ssp. hypogaea	G II
Zh.h5797	Hubei,China	ssp. fastigiata	G I
Zh.h5814	Anhui,China	ssp. fastigiata	Mixed
Zh.h5874	Hubei,China	ssp. fastigiata	G II
Zh.h5888	Hubei,China	ssp. fastigiata	Mixed
Zh.h5943	Hubei,China	ssp. fastigiata	G II
Zh.h5999	Hubei,China	ssp. fastigiata	G I
Zh.h6003	Hubei,China	ssp. fastigiata	Mixed
Zh.h6017	Hubei,China	ssp. fastigiata	Mixed
Zh.h6022	Hubei,China	ssp. fastigiata	Mixed
Zh.h6070	Hubei,China	ssp. fastigiata	Mixed
Zh.h6109	Hubei,China	ssp. hypogaea	Mixed
Zh.h6152	Anhui,China	ssp. hypogaea	G I
Zh.h6180	Shandong,China	Intermediate	G II
Zh.h6275	India	ssp. fastigiata	G I
Zh.h6285	India	ssp. fastigiata	G I

## Sheet: Table S2
Supplementary Table S2. Specificities and missing data proportions of the genotype dataset before and after missing genotypes are inferred.
Type	Before imputing	After imputing
The genotype set of 250 peanut accessions (10584 SNPs with MAF≥0.05)
Specificity*
Zh.h0067 (9.31Gb data)	0.9724	0.9616
Zh.h0569 (8.69Gb data)	0.965	0.9504
Zh.h1031 (4.70Gb data)	0.9783	0.9671
Zh.h4457 (4.01Gb data)	0.9602	0.9517
Missing data rate	0.3502	0.0304
* Four accessions were selected from the association population and sequenced for nearly ten times as much GBS data as before. The sequecing data of the four accessions were used as quality control to assess genotyping accuracy and imputation performance. The genotypic data in GWAS is a genotype matrix at the 10584 SNP sites for each peanut accession. The sequencing data of the four accessions wa…

## Sheet: Table S3
Supplemental Table S3. The detailed list of predicted effects of annotated SNPs.
Category	Number of SNPs	Number of Genes
Upstream	3502	1131
Stop gain	54	46
Stop loss	6	6
Synonymous	718	410
Non-synonymous	1277	562
Intronic	5691	1846
Splicing	41	39
Downstream	2963	1008
upstream/downstream	201	160
Intergenic	90562	/

## Sheet: Table S4
Supplemental Table S4. For each of the six yield-related trait, the no. of SNP and the no. of repeatedly detected SNP in different environments.
Trait	E1	E2	E3	E4	No. of SNP	No. of repeated SNP
	snp_num	snp_num	snp_num	snp_num		in different enviroment
PL	1	10	3	14	15	10
PW	1	4	5	5	7	4
SL	0	5	0	15	15	5
SW	1	0	4	5	6	3
HPW	4	5	4	12	20	3
HSW	3	14	4	6	16	6
PL: pod length; PW: pod width; SL: seed length; SW: seed width; HPW: hundred-pod weight; HSW: hundred-seed weight.
E1: Nanchong in 2015; E2: Wuhan in 2015; E3: Nanchong in 2016; E4: Wuhan in 2016.

## Sheet: Table S5
Supplemental Table S5. The detail information of genome-wide significant association signals for the yield-related traits using the MLM (PCA+K) model.
Trait	Chr.	Position	Reference	Tother	Environment	Maf	P value
PL	A02	85250071	G	T	E4	0.0665323	6.43881
	A02	86439145	G	T	E1	0.192771	9.94228
					E2	0.192771	7.91622
					E4	0.192771	8.6456
	A02	86439292	G	T	E4	0.294	7.27274
	A06	108577126	C	T	E2	0.491701	8.73103
					E3	0.491701	6.58334
					E4	0.491701	11.7336
	A06	108797911	G	A	E2	0.131356	8.4769
					E4	0.131356	9.80446
	A06	108613799	G	A	E2	0.497917	8.13387
					E4	0.497917	10.7846
	B04	14788349	G	A	E4	0.386831	8.0672
	B05	28867279	G	A	E3	0.076	6.33285
	B06	126879939	G	A	E4	0.0969828	6.47375
	B06	127760084	G	A	E2	0.162	7.50195
					E4	0.162	9.42762
	B06	128026082	C	T	E2	0.162	7.50195
					E4	0.162	9.42762
	B06	129049126	G	A	E2	0.186	10.9436
					E4	0.186	10.4988
					E3	0.186	6.87646
	B06	129334953	G	A	E2	0.174	8.25347
					E4	0.174	10.5382
	B06	129337040	G	A	E2	0.174	8.25347
					E4	0.174	10.5382
	B08	12828497	C	T	E2	0.404472	8.41413
					E4	0.404472	7.32374
PW	A02	86439145	G	T	E1	0.192771	7.25948
					E2	0.192771	8.49155
					E4	0.192771	6.55514
					E3	0.192771	6.96094
	A04	11710914	G	A	E3	0.5	6.82669
	A06	108577126	C	T	E2	0.491701	10.0747
					E3	0.491701	6.49529
					E4	0.491701	9.30674
	A06	108613799	G	A	E2	0.497917	8.88888
					E4	0.497917	8.26601
	B04	14788349	G	A	E2	0.386831	7.93142
					E3	0.386831	7.10073
					E4	0.386831	7.00524
	B06	43714566	C	T	E4	0.496	6.686
	B10	43139630	C	T	E3	0.0542169	6.67848
SL	A02	86439145	G	T	E4	0.192771	7.47899
	A06	108577126	C	T	E2	0.491701	10.1167
					E4	0.491701	11.3365
	A06	108613799	G	A	E2	0.497917	9.06956
					E4	0.497917	10.171
	B04	14788349	G	A	E4	0.386831	7.27337
	B04	21942665	C	A	E4	0.379668	7.0649
	B05	28941971	A	T	E2	0.07	6.83159
					E4	0.07	7.21083
	B05	26948542	G	A	E4	0.0763052	6.4078
	B05	28867279	G	A	E4	0.076	6.37897
	B06	127760084	G	A	E4	0.162	6.92988
	B06	128026082	C	T	E4	0.162	6.92988
	B06	128423460	G	A	E2	0.366935	6.6469
					E4	0.366935	6.53146
	B06	129049126	G	A	E2	0.186	6.57361
					E4	0.186	6.50512
	B06	129334953	G	A	E4	0.174	6.631
	B06	129337040	G	A	E4	0.174	6.631
	B08	12828497	C	T	E4	0.404472	6.50075
SW	A02	86439145	G	T	E1	0.192771	7.14148
					E3	0.192771	6.48672
					E4	0.192771	6.54136
	A06	108577126	C	T	E3	0.491701	6.38443
					E4	0.491701	8.23386
	A06	108613799	G	A	E4	0.497917	7.25877
	B04	14788349	G	A	E3	0.386831	8.08668
					E4	0.386831	6.45703
	B04	21942665	C	A	E3	0.379668	6.51774
	B06	128423460	G	A	E4	0.366935	7.06016
HPW	A02	86439145	G	T	E1	0.192771	10.3825
					E3	0.192771	7.56241
					E2	0.192771	8.72503
	A03	35774235	C	T	E4	0.481707	8.83462
	A03	35774210	G	T	E4	0.479757	7.76483
	A03	35774246	G	A	E4	0.483871	8.22125
	A03	35774264	C	T	E4	0.477551	7.81569
	A03	35774391	C	T	E4	0.481781	8.83405
	A04	11710914	G	A	E3	0.5	6.76514
	A04	25684033	G	A	E4	0.498	54.9886
	A05	67802474	T	C	E4	0.487903	6.45661
	A05	67802578	A	G	E4	0.487903	6.45661
	A06	108577126	C	T	E1	0.491701	6.66528
					E2	0.491701	10.2103
					E3	0.491701	7.36878
	A06	108797911	G	A	E2	0.131356	7.16489
	A06	108613799	G	A	E2	0.497917	8.99258
	A10	83703447	G	A	E4	0.481781	11.2313
	B04	14788349	G	A	E1	0.386831	6.73337
					E3	0.386831	8.2071
	B04	21942665	C	A	E1	0.379668	6.42821
	B06	129049126	G	A	E2	0.186	8.20592
	B07	66366174	G	A	E4	0.491968	8.24822
	B09	11388639	A	G	E4	0.485887	6.49864
	B10	79678095	A	T	E4	0.496	11.5839
HSW	A02	86439145	G	T	E1	0.192771	6.96941
					E2	0.192771	8.27666
					E3	0.192771	7.03897
					E4	0.192771	8.21313
	A06	108577126	C	T	E2	0.491701	12.1569
					E3	0.491701	6.97912
					E4	0.491701	11.0224
	A06	108797911	G	A	E2	0.131356	7.21621
					E4	0.131356	8.19125
	A06	108613799	G	A	E2	0.497917	10.4652
					E4	0.497917	9.56039
	B02	103571055	G	T	E1	0.5	6.45676
	B02	103571097	T	C	E1	0.5	6.45676
	B04	14788349	G	A	E2	0.386831	7.03897
					E3	0.386831	7.72305
					E4	0.386831	9.29933
	B04	21942665	C	A	E2	0.379668	7.43204
	B06	127760084	G	A	E2	0.162	6.82217
	B06	128026082	C	T	E2	0.162	6.82217
	B06	128423460	G	A	E2	0.366935	7.65572
					E3	0.366935	6.91068
					E4	0.366935	6.48701
	B06	129049126	G	A	E2	0.186	7.38346
	B06	129334953	G	A	E2	0.174	6.79925
	B06	129337040	G	A	E2	0.174	6.79925
	B08	12829161	C	T	E2	0.154	6.74678
	B08	12864670	C	T	E2	0.154	6.4915
PL: pod length; PW: pod width; SL: seed length; SW: seed width; HPW: hundred-pod weight; HSW: hundred-seed weight.
E1: Nanchong in 2015; E2: Wuhan in 2015; E3: Nanchong in 2016; E4: Wuhan in 2016.

## Sheet: Table S6
Supplemental Table S6. The repeated detected SNP for each trait in different environments.
Trait	Chr.	Position	Reference	Tother	Phenotyping environment
PL	A02	86439145	G	T	E1, E2, E4
	A06	108577126	C	T	E2, E3, E4
	A06	108797911	G	A	E2, E4
	A06	108613799	G	A	E2,E4
	B06	127760084	G	A	E2, E4
	B06	128026082	C	T	E2, E4
	B06	129049126	G	A	E2, E4, E3
	B06	129334953	G	A	E2, E4
	B06	129337040	G	A	E2,E4
	B08	12828497	C	T	E2, E4
PW	A02	86439145	G	T	E1, E2, E4, E3
	A06	108577126	C	T	E2, E3, E4
	A06	108613799	G	A	E2,E4
	B04	14788349	G	A	E2, E3, E4
SL	A06	108577126	C	T	E2, E4
	A06	108613799	G	A	E2.E4
	B05	28941971	A	T	E2, E4
	B06	128423460	G	A	E2, E4
	B06	129049126	G	A	E2, E4
SW	A02	86439145	G	T	E1, E3, E4
	A06	108577126	C	T	E3, E4
	B04	14788349	G	A	E3, E4
HPW	A02	86439145	G	T	E1, E3, E2
	A06	108577126	C	T	E1, E2, E3
	B04	14788349	G	A	E1, E3
HSW	A02	86439145	G	T	E1, E2, E3, E4
	A06	108577126	C	T	E2, E3, E4
	A06	108797911	G	A	E2, E4
	A06	108613799	G	A	E2,E4
	B04	14788349	G	A	E2, E3, E4
	B06	128423460	G	A	E2, E3, E4
PL: pod length; PW: pod width; SL: seed length; SW: seed width; HPW: hundred-pod weight; HSW: hundred-seed weight.
E1: Nanchong in 2015; E2: Wuhan in 2015; E3: Nanchong in 2016; E4: Wuhan in 2016.

## Sheet: Table S7
Supplemental Table S7. The SNP detected to be associated with multiple traits.
Chr.	Position	Reference	Tother	Trait (No. of environment detected the signal)
A02	86439145	G	T	HPW(3), HSW(4), PL(3), PW(4), SL(1), SW(3)
A04	11710914	G	A	HPW(1), PW(1)
A06	108577126	C	T	HPW(3), HSW(3), PL(3), PW(3), SL(2), SW(2)
A06	108613799	G	A	HPW(1), HSW(2), PL(2), PW(2), SL(2), SW(1)
A06	108797911	G	A	HPW(1), HSW(2), PL(2)
B04	14788349	G	A	HPW(2), HSW(3), PL(1), PW(3), SL(1), SW(2)
B04	21942665	C	A	HPW(1), HSW(1), SL(1), SW(1)
B05	28867279	G	A	PL(1), SL(1)
B06	127760084	G	A	HSW(1), PL(2), SL(1)
B06	128026082	C	T	HSW(1), PL(2), SL(1)
B06	128423460	G	A	HSW(3), SL(2), SW(1)
B06	129049126	G	A	HPW(1), HSW(1), PL(3), SL(2)
B06	129334953	G	A	HSW(1), PL(2), SL(1)
B06	129337040	G	A	HSW(1), PL(2), SL(1)
B08	12828497	C	T	PL(2), SL(1)
PL: pod length; PW: pod width; SL: seed length; SW: seed width; HPW: hundred-pod weight; HSW: hundred-seed weight.
